# Supplementary material for: Pet dogs (Canis lupus familiaris) release their trapped and distressed owners: Individual variation and evidence of emotional contagion
Source: PLoS One. 2020 Apr 16;15(4):e0231742. doi: 10.1371/journal.pone.0231742 (PMC7162277; doi:10.1371/journal.pone.0231742)
Supplement: S1 Dataset — Data are described in the second sheet (“variables”). (XLSX) [file pone.0231742.s001.xlsx]

## Sheet: master
dog.name	sid	test.cond	test.numb	test.order	open.door	open.ltncy	open.fd	s1.witness.distress	s2.hide.and.seek	s3.open.objects	s4.word.help	run	lay	bark	whine	sniff	composite	vcl.dist.1	vcl.dist.2	hlwy.ltncy	hlwy.numb	sex	age.months	height.m	weight.kg
Mango*	1																					0	49				1
Mango*	1																					0	49				2
Mango*	1																					0	49				3
Mongo*	2																					1	46	0.69	28.21		4
Mongo*	2																					1	46	0.69	28.21		5
Mongo*	2																					1	46	0.69	28.21		6
Oakley*	3																					1	65	0.66	33.11		7
Oakley*	3																					1	65	0.66	33.11		8
Oakley*	3																					1	65	0.66	33.11		9
Ziggy	4	f	1	fdr	1	22.79	1	0	1	1	0	1	0	0	0	1	2			120	0	1	119	0.76	38.74		10
Ziggy	4	d	2	fdr	1	4.21	1	0	1	1	0	1	0	0	0	1	2	3	3	120	0	1	119	0.76	38.74		11
Ziggy	4	r	3	fdr	1	3.71	1	0	1	1	0	1	0	0	0	1	2			120	0	1	119	0.76	38.74		12
Tesla	5	d	1	drf	1	11.16	0	0	0	0	0	1	0	0	1	1	3	5	5	120	0	0	72	0.81	31.57		13
Tesla	5	r	2	drf	1	2.71	0	0	0	0	0	1	0	0	0	0	1			120	0	0	72	0.81	31.57		14
Tesla	5	f	3	drf	0	120	0	0	0	0	0	1	0	0	1	1	3			35.818	2	0	72	0.81	31.57		15
Qyette	6	d	1	drf	0	120	0	1	1	1	0	0	1	0	1	1	1	4.33333	2	97.424	1	1	84	0.69	20.77		16
Qyette	6	r	2	drf	0	120	0	1	1	1	0	0	1	0	1	0	0			0.01	2	1	84	0.69	20.77		17
Qyette	6	f	3	drf	0	120	0	1	1	1	0	0	0	0	0	1	1			77.117	1	1	84	0.69	20.77		18
Zazu*	7																					1	65	0.88	29.48		19
Zazu*	7																					1	65	0.88	29.48		20
Zazu*	7																					1	65	0.88	29.48		21
Max	8	r	1	rdf	1	5.91	1	1	1	1	0	1	0	0	0	1	2			120	0	1	138	0.79	32.66		22
Max	8	d	2	rdf	1	4.89	1	1	1	1	0	0	0	0	0	0	0	3	3	120	0	1	138	0.79	32.66		23
Max	8	f	3	rdf	1	14.53	1	1	1	1	0	0	0	0	1	1	2			120	0	1	138	0.79	32.66		24
Lucy	9	r	1	rdf	1	24.7	0	1	0	1	0	1	1	0	1	1	2			17.505	1	0	119	0.79	34.56		25
Lucy	9	d	2	rdf	0	120	0	1	0	1	0	0	1	1	1	1	2	2.33333	3.67	57.339	1	0	119	0.79	34.56		26
Lucy	9	f	3	rdf	0	120	0	1	0	1	0	0	0	0	1	1	2			120	0	0	119	0.79	34.56		27
Mia	10	f	1	fdr	0	120	0	0	0	0	0	0	0	0	0	0	0			9.732	6	0	38	0.69	20.23		28
Mia	10	d	2	fdr	0	120	0	0	0	0	0	0	1	0	1	0	0	2.33333	3.67	19.18	1	0	38	0.69	20.23		29
Mia	10	r	3	fdr	0	120	0	0	0	0	0	0	1	0	1	0	0			12.382	2	0	38	0.69	20.23		30
Tibbie	11	f	1	fdr	1	55.77	1	0	0	1	0	1	0	0	1	1	3			120	0	1	96	0.43	5.67		31
Tibbie	11	d	2	fdr	1	5.67	1	0	0	1	0	1	0	0	0	1	2	4	5	120	0	1	96	0.43	5.67		32
Tibbie	11	r	3	fdr	0	120	1	0	0	1	0	1	0	0	1	1	3			14.388	2	1	96	0.43	5.67		33
Max	12	d	1	dfr	1	15.65	0	0	0	0	0	1	0	0	0	1	2	4	2	120	0	1	78	0.86	28.67		34
Max	12	f	2	dfr	0	120	0	0	0	0	0	0	1	0	0	0	-1			120	0	1	78	0.86	28.67		35
Max	12	r	3	dfr	0	120	0	0	0	0	0	0	1	0	1	1	1			120	0	1	78	0.86	28.67		36
Bella	13	d	1	drf	0	120	0	0	0	0	0	1	0	0	0	1	2	3.66667	2	120	0	0	102	0.74	18.64		37
Bella	13	r	2	drf	0	120	0	0	0	0	0	1	0	0	0	1	2			120	0	0	102	0.74	18.64		38
Bella	13	f	3	drf	0	120	0	0	0	0	0	1	0	0	0	1	2			6.305	3	0	102	0.74	18.64		39
Asher*	14																					1	91	0.71	12.34		40
Asher*	14																					1	91	0.71	12.34		41
Asher*	14																					1	91	0.71	12.34		42
Louie	15	r	1	rfd	0	120	0	0	0	0	0	1	0	0	1	1	3			120	0	1	39	0.42	7.48		43
Louie	15	f	2	rfd	0	120	0	0	0	0	0	0	0	0	0	0	0			6.295	1	1	39	0.42	7.48		44
Louie	15	d	3	rfd	0	120	0	0	0	0	0	1	0	0	0	1	2	2	3	36.949	1	1	39	0.42	7.48		45
Rexy	16	r	1	rfd	0	120	0	0	0	0	0	0	1	0	1	1	1			120	0	1	38	0.67	21.32		46
Rexy	16	f	2	rfd	0	120	0	0	0	0	0	0	0	0	1	1	2			9.085	2	1	38	0.67	21.32		47
Rexy	16	d	3	rfd	0	120	0	0	0	0	0	0	0	0	1	1	2	2	3.33	120	0	1	38	0.67	21.32		48
Odie	17	d	1	dfr	0	120	0	1	1	1	0	0	0	0	0	1	1	6	2.67	78.057	2	1	61	0.65	15.79		49
Odie	17	f	2	dfr	0	120	0	1	1	1	0	1	0	0	0	1	2			28.856	2	1	61	0.65	15.79		50
Odie	17	r	3	dfr	0	120	0	1	1	1	0	0	0	0	0	0	0			120	0	1	61	0.65	15.79		51
Wynne	18	d	1	dfr	0	120	0	0	0	1	1	1	0	0	1	1	3	1.33333	4	120	0	1	18	0.71	30.66		52
Wynne	18	f	2	dfr	0	120	0	0	0	1	1	1	1	0	0	1	1			11.253	2	1	18	0.71	30.66		53
Wynne	18	r	3	dfr	0	120	0	0	0	1	1	1	0	0	1	1	3			9.605	1	1	18	0.71	30.66		54
Phlash	19	f	1	frd	0	120	0	1	1	1	0	0	0	0	0	1	1			25.671	2	1	105	0.7	17.51		55
Phlash	19	r	2	frd	0	120	0	1	1	1	0	0	0	0	0	1	1			43.805	1	1	105	0.7	17.51		56
Phlash	19	d	3	frd	0	120	0	1	1	1	0	0	1	0	0	1	0	6	4	120	0	1	105	0.7	17.51		57
Tess	20	f	1	fdr	0	120	0	0	0	1	1	0	0	0	0	1	1			80.749	1	0	30	0.83	26.04		58
Tess	20	d	2	fdr	0	120	0	0	0	1	1	1	0	1	1	1	4	2.33333	2.33	120	0	0	30	0.83	26.04		59
Tess	20	r	3	fdr	0	120	0	0	0	1	1	0	0	0	1	1	2			46.096	1	0	30	0.83	26.04		60
Piggy	21	f	1	frd	0	120	0	0	0	1	1	0	1	0	0	0	-1			5.481	1	0	132	0.69	24.4		61
Piggy	21	r	2	frd	0	120	0	0	0	1	1	1	0	0	0	1	2			39.922	1	0	132	0.69	24.4		62
Piggy	21	d	3	frd	0	120	0	0	0	1	1	1	0	0	0	1	2	5.66667	4.67	43.679	1	0	132	0.69	24.4		63
Manny	22	r	1	rfd	1	29.25	1	1	0	1	0	1	0	0	1	1	3			120	0	1	97	0.51	13.52		64
Manny	22	f	2	rfd	1	2.38	1	1	0	1	0	0	0	0	0	0	0			120	0	1	97	0.51	13.52		65
Manny	22	d	3	rfd	1	14.46	1	1	0	1	0	1	0	0	0	1	2	5	3	120	0	1	97	0.51	13.52		66
Baby	23	f	1	frd	0	120	0	0	0	0	1	1	1	0	0	1	1			11.755	5	0	18	0.77	16.6		67
Baby	23	r	2	frd	0	120	0	0	0	0	1	1	1	0	0	1	1			23.657	1	0	18	0.77	16.6		68
Baby	23	d	3	frd	0	120	0	0	0	0	1	1	1	0	0	1	1	4.33333	4.67	14.28	1	0	18	0.77	16.6		69
Stella	24	f	1	frd	1	65.64	1	1	1	1	1	1	0	0	0	1	2			120	0	0	30	0.77	24.77		70
Stella	24	r	2	frd	1	7.92	1	1	1	1	1	0	0	0	0	1	1			120	0	0	30	0.77	24.77		71
Stella	24	d	3	frd	1	4.86	1	1	1	1	1	1	0	0	1	1	3	3	3	120	0	0	30	0.77	24.77		72
Moose	25	d	1	dfr	0	120	1	1	0	0	0	0	0	0	1	1	2	2	3	85.46	1	1	30	0.58	9.62		73
Moose	25	f	2	dfr	1	52.18	1	1	0	0	0	0	0	0	0	1	1			12.077	1	1	30	0.58	9.62		74
Moose	25	r	3	dfr	0	120	1	1	0	0	0	0	0	0	0	1	1			23.39	2	1	30	0.58	9.62		75
Penny	26	f	1	fdr	0	120	0	0	0	0	1	1	0	0	0	1	2			9.284	3	0	17	0.71	18.33		76
Penny	26	d	2	fdr	0	120	0	0	0	0	1	0	0	0	0	1	1	4.33333	5.67	60.436	1	0	17	0.71	18.33		77
Penny	26	r	3	fdr	0	120	0	0	0	0	1	0	0	0	0	0	0			1.67	4	0	17	0.71	18.33		78
Winston	27	r	1	rdf	0	120	0	1	0	1	0	1	1	0	1	1	2			120	0	1	72	0.48	10.89		79
Winston	27	d	2	rdf	0	120	0	1	0	1	0	1	1	0	0	1	1	1	1	120	0	1	72	0.48	10.89		80
Winston	27	f	3	rdf	0	120	0	1	0	1	0	1	1	0	1	1	2			20.206	4	1	72	0.48	10.89		81
Calder	28	d	1	dfr	0	120	0	0	0	1	0	1	0	0	0	1	2	4.33333	4.33	63.888	1	1	48	0.8	27.4		82
Calder	28	f	2	dfr	0	120	0	0	0	1	0	0	0	0	0	0	0			74.466	2	1	48	0.8	27.4		83
Calder	28	r	3	dfr	0	120	0	0	0	1	0	0	0	0	0	1	1			5.276	2	1	48	0.8	27.4		84
Uzi	29	r	1	rfd	0	120	1	0	1	1	1	1	0	0	1	1	3			0.01	2	0	15	0.41	5.99		85
Uzi	29	f	2	rfd	1	78.18	1	0	1	1	1	1	0	0	0	1	2			120	0	0	15	0.41	5.99		86
Uzi	29	d	3	rfd	1	3.21	1	0	1	1	1	1	0	0	0	0	1	1	1	120	0	0	15	0.41	5.99		87
Bullett	30	r	1	rfd	0	120	0	0	1	1	0	1	0	0	0	1	2			0.01	2	1	129	0.46	6.71		88
Bullett	30	f	2	rfd	0	120	0	0	1	1	0	1	0	0	0	1	2			3.078	9	1	129	0.46	6.71		89
Bullett	30	d	3	rfd	0	120	0	0	1	1	0	1	0	0	1	1	3	3.66667	2.67	34.414	5	1	129	0.46	6.71		90
Ak	31	r	1	rfd	0	120	0	0	1	1	0	1	0	0	1	1	3			56.814	2	0	92	0.52	11.25		91
Ak	31	f	2	rfd	0	120	0	0	1	1	0	1	0	0	1	1	3			6.626	1	0	92	0.52	11.25		92
Ak	31	d	3	rfd	0	120	0	0	1	1	0	0	0	0	1	1	2	5.33333	3.67	112.506	1	0	92	0.52	11.25		93
Moses	32	d	1	dfr	0	120	0	1	0	0	0	1	1	0	0	1	1	5.33333	6	120	0	1	99	0.6985	46.27		94
Moses	32	f	2	dfr	0	120	0	1	0	0	0	0	1	0	0	0	-1			120	0	1	99	0.6985	46.27		95
Moses	32	r	3	dfr	0	120	0	1	0	0	0	0	1	0	0	1	0			120	0	1	99	0.6985	46.27		96
Kip	33	d	1	drf	0	120	0	0	1	0	1	1	1	0	1	1	2	3.66667		63.388	1	1	47	0.69	20.41		97
Kip	33	r	2	drf	0	120	0	0	1	0	1	1	1	0	0	1	1			120	0	1	47	0.69	20.41		98
Kip	33	f	3	drf	0	120	0	0	1	0	1	1	1	0	0	1	1			3.928	3	1	47	0.69	20.41		99
Olive	34	f	1	fdr	0	120	0	0	0	1	0	0	0	0	0	1	1			31.182	2	0	60	0.84	22.04		100
Olive	34	d	2	fdr	0	120	0	0	0	1	0	1	0	0	0	1	2	5.33333		120	0	0	60	0.84	22.04		101
Olive	34	r	3	fdr	0	120	0	0	0	1	0	0	1	0	0	1	0			7.885	1	0	60	0.84	22.04		102
Fulana	35	f	1	frd	0	120	0	0	0	0	0	1	0	0	0	1	2			9.254	6	0	75	0.64	18.42		103
Fulana	35	r	2	frd	0	120	0	0	0	0	0	1	0	0	0	1	2			28.031	4	0	75	0.64	18.42		104
Fulana	35	d	3	frd	0	120	0	0	0	0	0	0	0	0	1	1	2	3.33333		16.706	4	0	75	0.64	18.42		105
Jasmine	36	d	1	drf	1	38.31	1	0	0	0	0	1	0	0	0	1	2	3.66667		120	0	0	26	0.76	25.22		106
Jasmine	36	r	2	drf	1	14.36	1	0	0	0	0	1	0	0	0	1	2			120	0	0	26	0.76	25.22		107
Jasmine	36	f	3	drf	1	3.25	1	0	0	0	0	1	0	0	0	1	2			120	0	0	26	0.76	25.22		108
Nay Nay	37	d	1	drf	0	120	0	1	1	1	0	0	0	0	0	1	1	3.33333		120	0	0	132	0.69	25.49		109
Nay Nay	37	r	2	drf	0	120	0	1	1	1	0	0	1	0	0	1	0			33.246	1	0	132	0.69	25.49		110
Nay Nay	37	f	3	drf	0	120	0	1	1	1	0	0	0	0	0	1	1			50.796	1	0	132	0.69	25.49		111
Mori	38	f	1	fdr	0	120	0	0	0	0	0	1	1	0	0	1	1			4.176	3	0	53	0.43	6.89		112
Mori	38	d	2	fdr	0	120	0	0	0	0	0	1	0	0	1	1	3	3.66667		110.004	1	0	53	0.43	6.89		113
Mori	38	r	3	fdr	0	120	0	0	0	0	0	0	1	0	0	1	0			11.005	2	0	53	0.43	6.89		114
Milo*	39																					1	101	0.5	8.26		115
Milo*	39																					1	101	0.5	8.26		116
Milo*	39																					1	101	0.5	8.26		117
Basquiat	40	r	1	rdf	0	120	0	0	0	0	0	0	0	0	0	1	1			64.037	1	1	131	0.85	30.66		118
Basquiat	40	d	2	rdf	0	120	0	0	0	0	0	0	0	0	0	1	1	4.66667		67.513	1	1	131	0.85	30.66		119
Basquiat	40	f	3	rdf	0	120	0	0	0	0	0	0	0	0	0	1	1			4.202	3	1	131	0.85	30.66		120
Henry	41	d	1	dfr	1	11.28	1	0	1	1	0	0	0	0	0	1	1	1		120	0	1	68	0.79	39.28		121
Henry	41	f	2	dfr	1	115.4	1	0	1	1	0	0	0	0	0	1	1			10.381	1	1	68	0.79	39.28		122
Henry	41	r	3	dfr	1	54.87	1	0	1	1	0	0	0	0	0	1	1			120	0	1	68	0.79	39.28		123
Chip	42	f	1	fdr	0	120	0	0	0	1	0	0	1	0	0	1	0			27.965	5	1	59	0.76	26.4		124
Chip	42	d	2	fdr	0	120	0	0	0	1	0	1	0	1	1	1	4	1.33333		22.404	2	1	59	0.76	26.4		125
Chip	42	r	3	fdr	0	120	0	0	0	1	0	0	1	0	0	1	0			120	0	1	59	0.76	26.4		126
Eloise	43	r	1	rdf	1	5.17	1	0	1	1	0	1	0	0	0	1	2			120	0	0	109	0.76	36.74		127
Eloise	43	d	2	rdf	1	19.31	1	0	1	1	0	1	0	0	0	1	2	1		120	0	0	109	0.76	36.74		128
Eloise	43	f	3	rdf	1	2.7	1	0	1	1	0	0	0	0	0	0	0			120	0	0	109	0.76	36.74		129
Kukkula	44	f	1	frd	0	120	0	1	1	0	0	1	1	0	1	1	2			14.602	1	0	67	0.79	35.47		130
Kukkula	44	r	2	frd	0	120	0	1	1	0	0	1	1	0	1	1	2			39.78	1	0	67	0.79	35.47		131
Kukkula	44	d	3	frd	0	120	0	1	1	0	0	1	1	0	1	1	2	2.66667		120	0	0	67	0.79	35.47		132
Greta	45	d	1	dfr	0	120	0	0	0	0	0	1	0	0	1	1	3	1.33333		17.458	4	0	18	0.41	8.44		133
Greta	45	f	2	dfr	0	120	0	0	0	0	0	1	0	0	0	1	2			20.73	3	0	18	0.41	8.44		134
Greta	45	r	3	dfr	0	120	0	0	0	0	0	1	0	0	1	1	3			5.181	5	0	18	0.41	8.44		135
Kiba	46	r	1	rdf	0	120	1	1	1	1	0	1	1	0	1	1	2			120	0	1	93	0.46	10.98		136
Kiba	46	d	2	rdf	0	120	1	1	1	1	0	1	1	1	0	0	1	4.33333		120	0	1	93	0.46	10.98		137
Kiba	46	f	3	rdf	1	19.04	1	1	1	1	0	1	0	0	1	1	3			120	0	1	93	0.46	10.98		138
Daisy	47	r	1	rdf	0	120	0	1	1	0	0	1	1	1	1	1	3			40.383	1	0	70	0.46	19.87		139
Daisy	47	d	2	rdf	0	120	0	1	1	0	0	1	0	1	1	1	4	3.66667		84.543	1	0	70	0.46	19.87		140
Daisy	47	f	3	rdf	0	120	0	1	1	0	0	0	1	1	1	1	2			19.277	3	0	70	0.46	19.87		141
Auberon	48	r	1	rfd	0	120	0	0	1	0	0	1	1	0	1	1	2			52.265	1	1	61	0.86	23.5		142
Auberon	48	f	2	rfd	0	120	0	0	1	0	0	1	1	0	0	1	1			6.135	3	1	61	0.86	23.5		143
Auberon	48	d	3	rfd	0	120	0	0	1	0	0	1	0	0	1	1	3	1		90.21	1	1	61	0.86	23.5		144
Oso	49	f	1	fdr	0	120	0	0	0	1	0	0	0	0	0	0	0			12.932	4	1	36	0.74	32.3		145
Oso	49	d	2	fdr	0	120	0	0	0	1	0	0	0	0	0	1	1	1		49.068	1	1	36	0.74	32.3		146
Oso	49	r	3	fdr	0	120	0	0	0	1	0	0	1	0	0	0	-1			120	0	1	36	0.74	32.3		147
Ticket	50	f	1	frd	0	120	0	1	0	1	0	1	0	0	0	1	2			36.859	1	0	32	0.72	21.41		148
Ticket	50	r	2	frd	0	120	0	1	0	1	0	1	1	0	1	1	2			45.082	1	0	32	0.72	21.41		149
Ticket	50	d	3	frd	0	120	0	1	0	1	0	0	1	1	1	1	2	5		41.636	1	0	32	0.72	21.41		150
Cody	51	d	1	drf	1	66.32	0	0	1	1	0	1	0	0	1	1	3	5		37.005	1	1	116	0.85	45.99		151
Cody	51	r	2	drf	0	120	0	0	1	1	0	0	1	0	1	1	1			24.679	3	1	116	0.85	45.99		152
Cody	51	f	3	drf	0	120	0	0	1	1	0	0	0	0	1	1	2			22.087	4	1	116	0.85	45.99		153
Leo	52	d	1	drf	0	120	0	0	0	1	0	0	0	0	0	1	1	4.66667		31.812	1	1	65	0.97	47.99		154
Leo	52	r	2	drf	0	120	0	0	0	1	0	0	1	0	1	0	0			4.43	2	1	65	0.97	47.99		155
Leo	52	f	3	drf	0	120	0	0	0	1	0	0	0	0	0	1	1			5.751	2	1	65	0.97	47.99		156
Kira	53	d	1	dfr	0	120	0	0	1	0	1	1	1	0	0	1	1	3.66667		77.766	1	0	47	0.64	26.85		157
Kira	53	f	2	dfr	0	120	0	0	1	0	1	1	0	0	0	0	1			4.276	2	0	47	0.64	26.85		158
Kira	53	r	3	dfr	0	120	0	0	1	0	1	1	0	0	0	0	1			14.529	1	0	47	0.64	26.85		159
Puddy	54	r	1	rfd	1	17.12	1	1	0	1	0	0	0	0	0	1	1			120	0	1	80	0.94	64.14		160
Puddy	54	f	2	rfd	1	4.65	1	1	0	1	0	0	0	0	0	1	1			120	0	1	80	0.94	64.14		161
Puddy	54	d	3	rfd	1	5.25	1	1	0	1	0	0	0	0	0	1	1	4		120	0	1	80	0.94	64.14		162
Zelda	55	r	1	rfd	0	120	0	1	0	1	0	1	0	0	0	1	2			120	0	0	39	1.05	65.14		163
Zelda	55	f	2	rfd	0	120	0	1	0	1	0	0	1	0	0	1	0			120	0	0	39	1.05	65.14		164
Zelda	55	d	3	rfd	0	120	0	1	0	1	0	1	0	0	0	1	2	1.33333		65.91	1	0	39	1.05	65.14		165
Izzi	56	f	1	fdr	0	120	0	0	0	1	0	1	0	0	1	0	2			3.876	8	0	80	0.77	22.14		166
Izzi	56	d	2	fdr	1	8.22	0	0	0	1	0	1	0	0	0	1	2	5		120	0	0	80	0.77	22.14		167
Izzi	56	r	3	fdr	1	1.24	0	0	0	1	0	1	0	0	0	0	1			120	0	0	80	0.77	22.14		168
Barkley	57	f	1	frd	0	120	0	1	0	0	0	0	1	0	1	0	0			120	0	1	49	0.71	22.04		169
Barkley	57	r	2	frd	0	120	0	1	0	0	0	1	0	0	1	1	3			120	0	1	49	0.71	22.04		170
Barkley	57	d	3	frd	0	120	0	1	0	0	0	0	1	0	1	1	1	6		120	0	1	49	0.71	22.04		171
Almond*	58																					1	48	0.44	8.71		172
Almond*	58																					1	48	0.44	8.71		173
Almond*	58																					1	48	0.44	8.71		174
Quest	59	r	1	rdf	1	6.78	1	0	1	1	0	1	0	0	0	0	1			120	0	0	29	0.67	21.86		175
Quest	59	d	2	rdf	1	13.54	1	0	1	1	0	1	0	0	0	0	1	2		120	0	0	29	0.67	21.86		176
Quest	59	f	3	rdf	1	6.27	1	0	1	1	0	1	0	0	0	0	1			120	0	0	29	0.67	21.86		177
Quantico	60	r	1	rdf	0	120	1	0	0	1	0	1	1	0	0	1	1			28.735	2	1	29	0.74	29.48		178
Quantico	60	d	2	rdf	1	56.4	1	0	0	1	0	1	0	0	1	1	3	1		25.829	1	1	29	0.74	29.48		179
Quantico	60	f	3	rdf	1	2.05	1	0	0	1	0	0	0	0	0	1	1			120	0	1	29	0.74	29.48		180
Vail	61	f	1	frd	1	64.91	1	0	1	1	0	1	0	0	0	1	2			6.827	1	0	21	0.66	24.49		181
Vail	61	r	2	frd	1	17.82	1	0	1	1	0	1	0	0	0	1	2			120	0	0	21	0.66	24.49		182
Vail	61	d	3	frd	1	0.73	1	0	1	1	0	1	0	0	0	0	1	3		120	0	0	21	0.66	24.49		183
Scout	62	f	1	frd	1	15.37	1	0	1	1	0	1	0	0	0	1	2			5.877	1	0	18	0.57	16.51		184
Scout	62	r	2	frd	1	13.25	1	0	1	1	0	1	0	0	0	1	2			120	0	0	18	0.57	16.51		185
Scout	62	d	3	frd	1	34.01	1	0	1	1	0	1	0	0	1	1	3	3		120	0	0	18	0.57	16.51		186
Dana	63	d	1	drf	0	120	1	0	0	0	0	1	0	0	0	1	2	2.33333		120	0	0	97	0.39	8.26		187
Dana	63	r	2	drf	0	120	1	0	0	0	0	1	1	0	0	1	1			9.09	1	0	97	0.39	8.26		188
Dana	63	f	3	drf	1	13.03	1	0	0	0	0	1	0	0	0	1	2			120	0	0	97	0.39	8.26		189
Billy	64	d	1	drf	1	107.74	1	0	0	1	0	1	0	0	1	1	3	3		120	0	1	144	0.42	6.89		190
Billy	64	r	2	drf	1	49.53	1	0	0	1	0	1	0	0	0	1	2			120	0	1	144	0.42	6.89		191
Billy	64	f	3	drf	1	83.97	1	0	0	1	0	1	0	0	0	1	2			10.653	3	1	144	0.42	6.89		192
Mason	65	d	1	dfr	0	120	0	0	0	0	1	1	0	0	1	1	3	3		80.916	1	1	68	0.47	7.17		193
Mason	65	f	2	dfr	0	120	0	0	0	0	1	1	0	0	1	1	3			69.662	1	1	68	0.47	7.17		194
Mason	65	r	3	dfr	0	120	0	0	0	0	1	1	0	0	1	1	3			49.298	1	1	68	0.47	7.17		195
Rosie	66	r	1	rfd	0	120	0	0	1	0	1	0	0	0	1	1	2			120	0	0	24	0.64	18.27		196
Rosie	66	f	2	rfd	0	120	0	0	1	0	1	0	0	0	1	1	2			120	0	0	24	0.64	18.27		197
Rosie	66	d	3	rfd	0	120	0	0	1	0	1	0	0	0	1	1	2	1		63.919	1	0	24	0.64	18.27		198
Ozzy	67	r	1	rdf	1	27	1	1	0	1	0	0	0	0	0	1	1			120	0	1	96	0.58	21.32		199
Ozzy	67	d	2	rdf	1	31.87	1	1	0	1	0	0	0	0	0	1	1	2.67		120	0	1	96	0.58	21.32		200
Ozzy	67	f	3	rdf	1	53.38	1	1	0	1	0	0	0	0	0	1	1			7.617	1	1	96	0.58	21.32		201

## Sheet: variables
Variable Name	Variable Description	Variable Class	Variable Levels
dog.name	Name of dog. *Seven dogs were excluded due to handling limitations, video or apparatus malfunctions, or procedural errors	Factor	67 levels
sid	Study identification number	Factor	67 levels
test.cond	Test condition	Factor	3 levels: d=Distress, r=Reading and f=Food test
test.numb	Test number	Ordinal	3 levels: 1=first, 2=second and 3=third test
test.order	Test order	Factor	6 levels: dfr, drf, fdr, frd, rdf, rfd (d=Distress, r=Reading and f=Food test)
open.door	Dog opened restrainer door	Binary	2 levels: 1=yes, 0=no
open.ltncy	Latency of dog to open restrainer door	Numeric	Continuous: 0-120 seconds
open.food	Dog opened restrainer door in Food test	Binary	2 levels: 1=yes, 0=no
s1.witness.distress	Dog previously wittnessed a human in genuine distress	Binary	2 levels: 1=yes, 0=no
s2.hide.and.seek	Dog had previous experience searching for a hidden human	Binary	2 levels: 1=yes, 0=no
s3.open.objects	Dog had previous experience opening objects	Binary	2 levels: 1=yes, 0=no
s4.word.help	Dog familiar with the word help	Binary	2 levels: 1=yes, 0=no
run	Dog ran during test	Binary	2 levels: 1=yes, 0=no
lay	Dog laid on the ground during test	Binary	2 levels: 1=yes, 0=no
bark	Dog barked during test	Binary	2 levels: 1=yes, 0=no
whine	Dog whined during test	Binary	2 levels: 1=yes, 0=no
sniff	Dog sniffed the apparatus during test	Binary	2 levels: 1=yes, 0=no
composite	Composite stress and activity score. Sum of "run","lay","bark","whine" and "sniff".	Numeric	Discrete: (-)1,0,(+)1,(+)2,(+)3,(+)4
vcl.dist.1	Average owner vocal distress score. Scored by coder 1 from up to three 10-second intervals during the Distres test.	Numeric	Continuous: 0-6
vcl.dist.2	Average owner vocal distress score. Scored by coder 2 from up to three 10-second intervals during the Distres test.	Numeric	Continuous: 0-6
hlwy.ltncy	Latency of dog to approach within .6 meters of the hallway door	Numeric	Continuous: 0-120 seconds
hlwy.numb	Number of hallway approaches during the test (Hallway frequency)	Count	Discrete: 0-9 approaches
sex	Sex of the dog	Binary	2 levels: 1=yes, 0=no
age.months	Age of the dog in months	Numeric	Continuous: 15-144 months
height.m	Height of the dog in meters	Numeric	Continuous: .39-1.05 meters
weight.kg	Weight of the dog in killograms	Numeric	Continuous: 5.67-65.14 killograms
